# Supplementary material for: Two new species of the millipede family Cambalopsidae from Myanmar (Diplopoda, Spirostreptida)
Source: Zookeys. 2018 May 28;(760):55–71. doi: 10.3897/zookeys.760.24837 (PMC5986853; doi:10.3897/zookeys.760.24837)
Supplement: XML Treatment for Plusioglyphiulus digitiformis [file zookeys.760.24837-treatment1.xml]

<!DOCTYPE tp:taxon-treatment
  PUBLIC "-//TaxonX//DTD Taxonomic Treatment Publishing DTD v0 20100105//EN" "tax-treatment-NSO.dtd">
<tp:taxon-treatment xmlns:tp="http://www.plazi.org/taxpub"><tp:treatment-meta><kwd-group><label>Taxon classification</label><kwd><named-content xmlns:xlink="http://www.w3.org/1999/xlink" content-type="kingdom">Animalia</named-content></kwd><kwd><named-content xmlns:xlink="http://www.w3.org/1999/xlink" content-type="order">Spirostreptida</named-content></kwd><kwd><named-content xmlns:xlink="http://www.w3.org/1999/xlink" content-type="family">Glyphiulidae</named-content></kwd></kwd-group><mixed-citation publication-type="journal"><person-group><name><surname>Likhitrakarn</surname><given-names>Natdanai</given-names></name><name><surname>Golovatch</surname><given-names>Sergei I.</given-names></name><name><surname>Srisonchai</surname><given-names>Ruttapon</given-names></name><name><surname>Franck Brehier</surname><given-names/></name><name><surname>Lin</surname><given-names>Aung</given-names></name><name><surname>Sutcharit</surname><given-names>Chirasak</given-names></name><name><surname>Panha</surname><given-names>Somsak</given-names></name></person-group><article-title>Two new species of the millipede family <tp:taxon-name><tp:taxon-name-part taxon-name-part-type="family">Cambalopsidae</tp:taxon-name-part></tp:taxon-name> from Myanmar (<tp:taxon-name><tp:taxon-name-part taxon-name-part-type="class">Diplopoda</tp:taxon-name-part></tp:taxon-name>, <tp:taxon-name><tp:taxon-name-part taxon-name-part-type="order">Spirostreptida</tp:taxon-name-part></tp:taxon-name>)</article-title><source>Zookeys</source><day>28</day><month>5</month><year>2018</year><volume>2018</volume><issue>760</issue><fpage>55</fpage><lpage>71</lpage><pub-id pub-id-type="doi">10.3897/zookeys.760.24837</pub-id></mixed-citation></tp:treatment-meta><tp:nomenclature><tp:taxon-name>
              <tp:taxon-name-part taxon-name-part-type="genus" reg="Plusioglyphiulus">Plusioglyphiulus</tp:taxon-name-part>
              <tp:taxon-name-part taxon-name-part-type="species" reg="digitiformis">digitiformis</tp:taxon-name-part>
              <object-id xmlns:xlink="http://www.w3.org/1999/xlink" content-type="zoobank" xlink:type="simple">http://zoobank.org/0F9B6EEB-4144-48BE-B71E-F4422E7AFA13</object-id>
            </tp:taxon-name><tp:taxon-status xmlns:xlink="http://www.w3.org/1999/xlink" xlink:type="simple">sp. n.</tp:taxon-status><xref ref-type="fig" rid="F1">Figs 1</xref><xref ref-type="fig" rid="F2">, 2</xref><xref ref-type="fig" rid="F3">, 3</xref><xref ref-type="fig" rid="F4">, 4</xref></tp:nomenclature><tp:treatment-sec sec-type="Holotype" id="SECID0E5IAC"><title>Holotype</title><p>♂ (<named-content xmlns:xlink="http://www.w3.org/1999/xlink" content-type="dwc:institutional_code" xlink:type="simple">CUMZ</named-content>), Myanmar, Shan State, Taunggyi, Hopong, Parpant area, cave, <named-content xmlns:xlink="http://www.w3.org/1999/xlink" content-type="dwc:verbatimCoordinates" xlink:type="simple"><named-content content-type="geo-json" specific-use="{&#34;type&#34;:&#34;Point&#34;,&#34;coordinates&#34;:[97.134444,20.725000]}" id="NCID0EMJAC" xlink:type="simple">20°43'30"N, 97°08'04"E</named-content></named-content>, 23.09.2015, leg. C. Sutcharit and R. Srisonchai.</p></tp:treatment-sec><tp:treatment-sec sec-type="Paratypes" id="SECID0ERJAC"><title>Paratypes.</title><p>7 ♂, 18 ♀ (<named-content xmlns:xlink="http://www.w3.org/1999/xlink" content-type="dwc:institutional_code" xlink:type="simple">CUMZ</named-content>), same data as holotype. 2 ♂, 1 ♀ (<named-content xmlns:xlink="http://www.w3.org/1999/xlink" content-type="dwc:institutional_code" xlink:type="simple">MNHN</named-content>, MY15-16/09), Shan State, Jatwet Gu (Linwe Depression Cave #2), limestone, <named-content xmlns:xlink="http://www.w3.org/1999/xlink" content-type="dwc:verbatimCoordinates" xlink:type="simple"><named-content content-type="geo-json" specific-use="{&#34;type&#34;:&#34;Point&#34;,&#34;coordinates&#34;:[96.556667,21.227778]}" id="NCID0EEKAC" xlink:type="simple">21°13'40"N, 96°33'24"E</named-content></named-content>, 29.11.2015; 1 ♀ (<named-content xmlns:xlink="http://www.w3.org/1999/xlink" content-type="dwc:institutional_code" xlink:type="simple">MNHN</named-content>, MY15-17/10 (SS06)), same State, Kyauk Khaung Cave (Stone Cave), limestone, <named-content xmlns:xlink="http://www.w3.org/1999/xlink" content-type="dwc:verbatimCoordinates" xlink:type="simple"><named-content content-type="geo-json" specific-use="{&#34;type&#34;:&#34;Point&#34;,&#34;coordinates&#34;:[96.552500,21.191111]}" id="NCID0ERKAC" xlink:type="simple">21°11'28"N, 96°33'09"E</named-content></named-content>, 29.11.2015; 9 ♂, 17 ♀, 1 juv. (<named-content xmlns:xlink="http://www.w3.org/1999/xlink" content-type="dwc:institutional_code" xlink:type="simple">MNHN</named-content>, MY15-18/06), same State, Mondawa Gu Cave, limestone, <named-content xmlns:xlink="http://www.w3.org/1999/xlink" content-type="dwc:verbatimCoordinates" xlink:type="simple"><named-content content-type="geo-json" specific-use="{&#34;type&#34;:&#34;Point&#34;,&#34;coordinates&#34;:[97.017500,20.754722]}" id="NCID0E5KAC" xlink:type="simple">20°45'17"N, 97°01'03"E</named-content></named-content>, 01.12.2015; 7 ♀ (<named-content xmlns:xlink="http://www.w3.org/1999/xlink" content-type="dwc:institutional_code" xlink:type="simple">MNHN</named-content>, SS11), same locality, 21.09.2015; 13 ♂, 15 ♀ (<named-content xmlns:xlink="http://www.w3.org/1999/xlink" content-type="dwc:institutional_code" xlink:type="simple">MNHN</named-content>, MY15-20/04), same State, Parpent Cave n°1, Guano, limestone, <named-content xmlns:xlink="http://www.w3.org/1999/xlink" content-type="dwc:verbatimCoordinates" xlink:type="simple"><named-content content-type="geo-json" specific-use="{&#34;type&#34;:&#34;Point&#34;,&#34;coordinates&#34;:[97.239722,20.850833]}" id="NCID0EQLAC" xlink:type="simple">20°51'03"N, 97°14'23"E</named-content></named-content>, 02.12.2015; 2 ♂, 3 ♀, 4 juv. (<named-content xmlns:xlink="http://www.w3.org/1999/xlink" content-type="dwc:institutional_code" xlink:type="simple">MNHN</named-content>, SS15), same locality, 23.09.2015; 6 ♂, 17 ♀ (<named-content xmlns:xlink="http://www.w3.org/1999/xlink" content-type="dwc:institutional_code" xlink:type="simple">MNHN</named-content>, MY15-21/07), same State, Parpent Cave n°2, Guano, limestone, <named-content xmlns:xlink="http://www.w3.org/1999/xlink" content-type="dwc:verbatimCoordinates" xlink:type="simple"><named-content content-type="geo-json" specific-use="{&#34;type&#34;:&#34;Point&#34;,&#34;coordinates&#34;:[97.241111,20.851111]}" id="NCID0ECMAC" xlink:type="simple">20°51'04"N, 97°14'28"E</named-content></named-content>, 02.12.2015, all leg. F. Bréhier.</p></tp:treatment-sec><tp:treatment-sec sec-type="material" id="SECID0EHMAC"><title>Other material.</title><p>4 ♂, 14 ♀ (<named-content xmlns:xlink="http://www.w3.org/1999/xlink" content-type="dwc:institutional_code" xlink:type="simple">MNHN</named-content>, MY15-14/09), 2 ♂, 3 ♀ (<abbrev xmlns:xlink="http://www.w3.org/1999/xlink" content-type="institution" xlink:title="Zoological Museum, State University of Moscow" id="ABBRID0ESMAC" xlink:type="simple">ZMUM</abbrev>), Mon State, Saddan Sin Gu Cave, limestone, tower karst, <named-content xmlns:xlink="http://www.w3.org/1999/xlink" content-type="dwc:verbatimCoordinates" xlink:type="simple"><named-content content-type="geo-json" specific-use="{&#34;type&#34;:&#34;Point&#34;,&#34;coordinates&#34;:[97.717222,16.528611]}" id="NCID0E1MAC" xlink:type="simple">16°31'43"N, 97°43'02"E</named-content></named-content>, 26.11.2015; 1 juv. (<named-content xmlns:xlink="http://www.w3.org/1999/xlink" content-type="dwc:institutional_code" xlink:type="simple">MNHN</named-content>, MY15-15/07), same State, Nathack Gu Cave (Two Level Cave), limestone, tower karst, <named-content xmlns:xlink="http://www.w3.org/1999/xlink" content-type="dwc:verbatimCoordinates" xlink:type="simple"><named-content content-type="geo-json" specific-use="{&#34;type&#34;:&#34;Point&#34;,&#34;coordinates&#34;:[97.713556,16.525972]}" id="NCID0EHNAC" xlink:type="simple">16°31'33.5"N, 97°42'48.8"E</named-content></named-content>, 26.11.2015, all leg. F. Bréhier.</p></tp:treatment-sec><tp:treatment-sec sec-type="etymology" id="SECID0EMNAC"><title>Etymology.</title><p>To emphasize the finger-shaped apicomesal coxoternal processes (<bold><abbrev xmlns:xlink="http://www.w3.org/1999/xlink" xlink:title="apicomesal coxoternal processes" id="ABBRID0ETNAC" xlink:type="simple">acp</abbrev></bold>) of the anterior gonopodal coxosternum; adjective.</p></tp:treatment-sec><tp:treatment-sec sec-type="diagnosis" id="SECID0EXNAC"><title>Diagnosis.</title><p>This new species is apparently most similar to <italic><tp:taxon-name><tp:taxon-name-part taxon-name-part-type="genus" reg="Plusioglyphiulus">P.</tp:taxon-name-part> <tp:taxon-name-part taxon-name-part-type="species" reg="antiquior">antiquior</tp:taxon-name-part></tp:taxon-name></italic> Golovatch, Geoffroy, Mauriès &amp; VandenSpiegel, 2011, from a cave in Kanchanaburi Province, Thailand (<xref ref-type="bibr" rid="B7">Golovatch et al. 2011</xref>), in sharing the special the carinotaxic formulae of the collum and postcollum rings (Fig. <xref ref-type="fig" rid="F2">2A–C, H, I, N, O</xref>), ♂ legs 1 with a short central hook (Figs <xref ref-type="fig" rid="F3">3A, B</xref>, <xref ref-type="fig" rid="F4">4C</xref>), ♂ legs 2 with modestly enlarged telopodites (Figs <xref ref-type="fig" rid="F3">3D</xref>, <xref ref-type="fig" rid="F4">4D</xref>), coupled with the simple plate-like anterior gonopods (Figs <xref ref-type="fig" rid="F3">3G, H</xref>, <xref ref-type="fig" rid="F4">4G</xref>), the complex posterior gonopods in which the coxites are densely setose paramedially and each supplied with an evident fovea, and the telopodites are evident and digitiform (Figs <xref ref-type="fig" rid="F3">3K, L</xref>, <xref ref-type="fig" rid="F4">4H, I</xref>). However, the new species differs from <italic><tp:taxon-name><tp:taxon-name-part taxon-name-part-type="genus" reg="Plusioglyphiulus">P.</tp:taxon-name-part> <tp:taxon-name-part taxon-name-part-type="species" reg="antiquior">antiquior</tp:taxon-name-part></tp:taxon-name></italic> in the more clearly divided crests on metaterga, the lateral ones being somewhat higher, coupled with the 3-segmented telopodites of ♂ legs 1, the anterior gonopodal coxosternum showing higher and nearly straight apicomesal coxoternal processes (<abbrev xmlns:xlink="http://www.w3.org/1999/xlink" xlink:title="apicomesal coxoternal processes" id="ABBRID0E2PAC" xlink:type="simple">acp</abbrev>) and very evident basolateral coxosternal processes (<abbrev xmlns:xlink="http://www.w3.org/1999/xlink" xlink:title="basolateral coxosternal processes" xlink:type="simple">bcp</abbrev>), as well as the higher and acuminate anterior coxal processes (<abbrev xmlns:xlink="http://www.w3.org/1999/xlink" xlink:title="anterior coxal process" id="ABBRID0EAAAE" xlink:type="simple">ap</abbrev>) of the posterior gonopods, the latter’s telopodite (<abbrev xmlns:xlink="http://www.w3.org/1999/xlink" xlink:title="telopodite" id="ABBRID0EEAAE" xlink:type="simple">te</abbrev>) demonstrating an apical fovea that bears a group of microsetae at the bottom (Figs <xref ref-type="fig" rid="F3">3K, L</xref>, <xref ref-type="fig" rid="F4">4H, I</xref>).</p></tp:treatment-sec><tp:treatment-sec sec-type="description" id="SECID0EQAAE"><title>Description.</title><p>Length of holotype ca. 18 mm; adult paratypes 12–27 (♂) or 13–29 mm (♀); midbody segments circular in cross-section (Fig. <xref ref-type="fig" rid="F2">2K</xref>), width in holotype 0.9 mm; paratypes 0.8–1.0 (♂, ♀).</p><p>Colouration of live animals light red-brown (Fig. <xref ref-type="fig" rid="F1">1</xref>) with lighter anterior and posterior parts of body; antennae, venter and legs light yellowish; coloration in alcohol, after two years of preservation, uniformly light red brownish to dark castaneous brown, dorsal crests and porosteles usually dark brownish. Antennae and venter yellow brownish to brownish. Ommatidia brown to blackish.</p><fig id="F1" position="float" orientation="portrait"><label>Figure 1.</label><caption><p>
                  <italic><tp:taxon-name><tp:taxon-name-part taxon-name-part-type="genus" reg="Plusioglyphiulus">Plusioglyphiulus</tp:taxon-name-part> <tp:taxon-name-part taxon-name-part-type="species" reg="digitiformis">digitiformis</tp:taxon-name-part></tp:taxon-name></italic> sp. n., <bold>A, B</bold>, ♀ paratype from Parpant area, live animal. Pictures by R. Srisonchai, not to scale.</p></caption><graphic xmlns:xlink="http://www.w3.org/1999/xlink" xlink:href="zookeys-760-055-g001.jpg" position="float" orientation="portrait" xlink:type="simple" id="oo_206048.jpg"/></fig><p>Adult body with 46p+3a+T (holotype); paratypes with 37–60p+1–4a+T (♂) or 36–66p+1–4a+T (♀). Eye patches transversely ovoid, with 3+(1–2) blackish, rather flat ommatidia in 1–2 longitudinal rows. Antennae short and clavate (Figs <xref ref-type="fig" rid="F1">1</xref>, <xref ref-type="fig" rid="F2">2A</xref>, <xref ref-type="fig" rid="F2">2B</xref>, <xref ref-type="fig" rid="F2">2D</xref>, <xref ref-type="fig" rid="F2">2E</xref>, <xref ref-type="fig" rid="F4">4A</xref>), extending behind ring 4 laterally, antennomeres 5 and 6 each with a small apicodorsal field or corolla of bacilliform sensilla (Figs <xref ref-type="fig" rid="F2">2E</xref>, <xref ref-type="fig" rid="F4">4A</xref>). Gnathochilarium oligotrichous, each lamella lingualis with 3–4 setae; mentum undivided (Fig. <xref ref-type="fig" rid="F4">4B</xref>).</p><p>In width, collum = midbody rings (close to 13<sup>th</sup> to 15<sup>th</sup>) &gt; head = ring 4 &gt; 10 &gt; 9 &gt; 8 &gt; 7 &gt; 6 &gt; 4 = 5 &gt; 2 &gt; 3; body abruptly tapering towards telson on a few posteriormost rings (Fig. <xref ref-type="fig" rid="F2">2N–P</xref>). Postcollar constriction evident due to only a moderately enlarged collum (Fig. <xref ref-type="fig" rid="F2">2B, C</xref>).</p><fig id="F2" position="float" orientation="portrait"><label>Figure 2.</label><caption><p>
                  <italic><tp:taxon-name><tp:taxon-name-part taxon-name-part-type="genus" reg="Plusioglyphiulus">Plusioglyphiulus</tp:taxon-name-part> <tp:taxon-name-part taxon-name-part-type="species" reg="digitiformis">digitiformis</tp:taxon-name-part></tp:taxon-name></italic> sp. n., <bold>A–C, F, H–J, L, M</bold> ♀ paratype from Parpant area <bold>D, E, G, K, N–P</bold> ♂ paratype from Parpant area. <bold>A, B</bold> anterior part of body, lateral and dorsal views, respectively <bold>C</bold> collum and body ring 2, dorsal view <bold>D</bold> head, ventral view <bold>E</bold> anterior part of antenna, lateral view <bold>F</bold> second body crest, dorsal view <bold>G</bold> bacilliform sensilla on antennomere 5, lateral view <bold>H, I</bold> midbody rings, lateral and dorsal views, respectively <bold>J</bold> porostele, lateral view <bold>K</bold> cross-section of a midbody segment <bold>L</bold> midbody crests, dorsal view <bold>M</bold> midbody prozona, dorsal view <bold>N–P</bold> posterior part of body, lateral, dorsal and ventral views, respectively.</p></caption><graphic xmlns:xlink="http://www.w3.org/1999/xlink" xlink:href="zookeys-760-055-g002.jpg" position="float" orientation="portrait" xlink:type="simple" id="oo_206049.jpg"/></fig><p>Collum with 6+6 longitudinal crests starting from anterior edge, carinotaxic formula of collum, 1+2p+3+4p/t+5p/t+<abbrev xmlns:xlink="http://www.w3.org/1999/xlink" xlink:title="paramedian coxal process" id="ABBRID0EEFAE" xlink:type="simple">pp</abbrev>+/ma (Fig. <xref ref-type="fig" rid="F2">2A–C</xref>).</p><p>Following metaterga similarly strongly crested (Figs <xref ref-type="fig" rid="F1">1</xref>, <xref ref-type="fig" rid="F2">2A–C, H, I, L, N, O</xref>), especially so from ring 5 onwards, whence porosteles commence, these tubercles clearly reduced on legless segments where ozopores are missing (Fig. <xref ref-type="fig" rid="F2">2N</xref>). Porosteles large, high, conical, round, directed caudolaterad, wider than high (Fig. <xref ref-type="fig" rid="F2">2J</xref>); ozoporiferous crests distinctly divided into two about midway, their anterior halves being higher (Fig. <xref ref-type="fig" rid="F2">2A, B, C, H, I, L, N, O</xref>). Carinotaxic formulae of metaterga 2–4, 2+2/2+M+2/2+2 (Fig. <xref ref-type="fig" rid="F2">2A, B</xref>); usual formula of following metaterga, 2/2+I/i+3/3+I/i+2/2 (Fig. <xref ref-type="fig" rid="F2">2A, B, H, I, L, N, O</xref>); all crests and tubercles low.</p><p>Tegument delicately alveolate-areolate (Fig. <xref ref-type="fig" rid="F2">2B, H, I, L, M, N, O</xref>), dull throughout. Fine longitudinal striations in front of stricture between pro- and metazonae, remaining surface of prozonae very delicately shagreened (Fig. <xref ref-type="fig" rid="F2">2F, L</xref>). Metatergal setae absent. Segments 2 and 3 each with long pleural flaps.</p><p>Limbus extremely finely and more or less regularly denticulate.</p><p>Epiproct (Fig. <xref ref-type="fig" rid="F2">2N–P</xref>) broadly rounded apically, with 1+1 paramedian tubercles at midway. Paraprocts rather clearly flattened, each with a faint premarginal sulcus medially (Fig. <xref ref-type="fig" rid="F2">2P</xref>). Hypoproct emarginated at caudal margin (Fig. <xref ref-type="fig" rid="F2">2P</xref>)</p><p>Ventral flaps behind gonopod aperture on ♂ segment 7 barely distinguishable as low swellings, forming no marked transverse ridge.</p><p>Legs nearly as long as body diameter (Fig. <xref ref-type="fig" rid="F2">2K</xref>), claw at base with a strong accessory claw almost half as long as claw itself (Fig. <xref ref-type="fig" rid="F4">4F</xref>).</p><p>♂ legs 1 with an unusually short, central hook and relatively strongly reduced, 3-segmented telopodites (Figs <xref ref-type="fig" rid="F3">3A, B</xref>, <xref ref-type="fig" rid="F4">4C</xref>), each with a small and sharp claw (Fig. <xref ref-type="fig" rid="F3">3C</xref>).</p><fig id="F3" position="float" orientation="portrait"><label>Figure 3.</label><caption><p>
                  <italic><tp:taxon-name><tp:taxon-name-part taxon-name-part-type="genus" reg="Plusioglyphiulus">Plusioglyphiulus</tp:taxon-name-part> <tp:taxon-name-part taxon-name-part-type="species" reg="digitiformis">digitiformis</tp:taxon-name-part></tp:taxon-name></italic> sp. n., ♂ paratype from Parpant area. <bold>A, B</bold> ♂ legs 1, caudal and anterior views, respectively <bold>C</bold> claw of ♂ leg 1, anterior view <bold>D</bold> ♂ legs 2, caudal view <bold>E, F</bold> ♂ legs 3, anterior and caudal views, respectively <bold>G, H</bold> anterior gonopods, anterior and caudal views, respectively <bold>I</bold> microsetae on top of coxal processes of anterior gonopods, caudal view <bold>K, L</bold> posterior gonopods, caudal and anterior views, respectively <bold>J</bold> tip of telopodite of posterior gonopod, caudal view <bold>M</bold> setose lobe on telopodite of posterior gonopod, anterior view.</p></caption><graphic xmlns:xlink="http://www.w3.org/1999/xlink" xlink:href="zookeys-760-055-g003.jpg" position="float" orientation="portrait" xlink:type="simple" id="oo_206050.jpg"/></fig><p>♂ legs 2 clearly enlarged, with high and large coxae; telopodites hirsute on anterior face; penes broad, oblong-subtrapeziform, fused at base, each with 3–4 strong setae distolaterally (Figs <xref ref-type="fig" rid="F3">3D</xref>, <xref ref-type="fig" rid="F4">4D</xref>).</p><p>♂ legs 3 modified in having coxae especially slender and elongate, but with somewhat shortened telopodites (Figs <xref ref-type="fig" rid="F3">3E, F</xref>, <xref ref-type="fig" rid="F4">4E</xref>).</p><p>Anterior gonopods (Figs <xref ref-type="fig" rid="F3">3G–I</xref>, <xref ref-type="fig" rid="F4">4G</xref>) with a typical shield-like coxosternum, the latter modestly setose on caudal face and provided with a concave notch separating a pair of high, nearly straight, terminally rounded, apicomesal, coxosternal processes (<abbrev xmlns:xlink="http://www.w3.org/1999/xlink" xlink:title="apicomesal coxoternal processes" id="ABBRID0EEKAE" xlink:type="simple">acp</abbrev>) and a much lower basolateral coxosternal processes (<abbrev xmlns:xlink="http://www.w3.org/1999/xlink" xlink:title="basolateral coxosternal processes" xlink:type="simple">bcp</abbrev>), these being rounded at tip; telopodite (<abbrev xmlns:xlink="http://www.w3.org/1999/xlink" xlink:title="telopodite" id="ABBRID0EIKAE" xlink:type="simple">te</abbrev>) typical, rather stout, movable, 1-segmented, lateral in position, with several strong apical setae and a field of small microsetae at base, slightly longer than adjacent <abbrev xmlns:xlink="http://www.w3.org/1999/xlink" xlink:title="basolateral coxosternal processes" xlink:type="simple">bcp</abbrev>.</p><p>Posterior gonopods (Figs <xref ref-type="fig" rid="F3">3J–M</xref>, <xref ref-type="fig" rid="F4">4H, I</xref>) highly compact, contiguous basally until about midheight; each with a densely setose paramedian coxal process (<abbrev xmlns:xlink="http://www.w3.org/1999/xlink" xlink:title="paramedian coxal process" id="ABBRID0EWKAE" xlink:type="simple">pp</abbrev>) (Fig. <xref ref-type="fig" rid="F3">3M</xref>) and with two higher central pieces: anterior coxal process (<abbrev xmlns:xlink="http://www.w3.org/1999/xlink" xlink:title="anterior coxal process" id="ABBRID0E5KAE" xlink:type="simple">ap</abbrev>) elongate, distally represented by an acuminate lamina; caudal coxal process (<abbrev xmlns:xlink="http://www.w3.org/1999/xlink" xlink:title="caudal coxal process" id="ABBRID0ECLAE" xlink:type="simple">cp</abbrev>) subtriangular, membranous, rounded at tip; each telopodite (<abbrev xmlns:xlink="http://www.w3.org/1999/xlink" xlink:title="telopodite" id="ABBRID0EGLAE" xlink:type="simple">te</abbrev>) vase-shaped, with a compact group of coniform microsetae placed at bottom of an apical fovea (Fig. <xref ref-type="fig" rid="F3">3J</xref>), with another, parabasal field of microsetae on anterior face (Figs <xref ref-type="fig" rid="F3">3L</xref>, <xref ref-type="fig" rid="F4">4H, I</xref>).</p><fig id="F4" position="float" orientation="portrait"><label>Figure 4.</label><caption><p>
                  <italic><tp:taxon-name><tp:taxon-name-part taxon-name-part-type="genus" reg="Plusioglyphiulus">Plusioglyphiulus</tp:taxon-name-part> <tp:taxon-name-part taxon-name-part-type="species" reg="digitiformis">digitiformis</tp:taxon-name-part></tp:taxon-name></italic> sp. n., <bold>A, B</bold> ♂ paratype from Mondawa Gu Cave <bold>C–H</bold> ♂ paratype from Parpent Cave n°2. <bold>A</bold> antenna, lateral view <bold>B</bold> gnathochilarium, ventral view <bold>C</bold> legs 1, anterior view <bold>D</bold> legs 2, caudal view <bold>E</bold> legs 3, caudal view <bold>F</bold> midbody leg, anterior view <bold>G</bold> anterior gonopods, caudal view <bold>H, I</bold> posterior gonopods, caudal and anterior views, respectively. Abbreviations: <bold><abbrev xmlns:xlink="http://www.w3.org/1999/xlink" xlink:title="apicomesal coxoternal processes" id="ABBRID0E5MAE" xlink:type="simple">acp</abbrev></bold> apiconmesal coxoternal process <bold><abbrev xmlns:xlink="http://www.w3.org/1999/xlink" xlink:title="basolateral coxosternal processes" xlink:type="simple">bcp</abbrev></bold> basolateral coxosternal process <bold><abbrev xmlns:xlink="http://www.w3.org/1999/xlink" xlink:title="telopodite" id="ABBRID0EFNAE" xlink:type="simple">te</abbrev></bold> telopodites <bold><abbrev xmlns:xlink="http://www.w3.org/1999/xlink" xlink:title="anterior coxal process" id="ABBRID0EKNAE" xlink:type="simple">ap</abbrev></bold> anterior coxal processes <bold><abbrev xmlns:xlink="http://www.w3.org/1999/xlink" xlink:title="caudal coxal process" id="ABBRID0EPNAE" xlink:type="simple">cp</abbrev></bold> caual coxal processes <bold><abbrev xmlns:xlink="http://www.w3.org/1999/xlink" xlink:title="paramedian coxal process" id="ABBRID0EUNAE" xlink:type="simple">pp</abbrev></bold> paramedian coxal processes. Scale bars: 0.2 mm.</p></caption><graphic xmlns:xlink="http://www.w3.org/1999/xlink" xlink:href="zookeys-760-055-g004.jpg" position="float" orientation="portrait" xlink:type="simple" id="oo_206051.jpg"/></fig></tp:treatment-sec><tp:treatment-sec sec-type="remarks" id="SECID0E4NAE"><title>Remarks.</title><p>The genus <italic><tp:taxon-name><tp:taxon-name-part taxon-name-part-type="genus" reg="Plusioglyphiulus">Plusioglyphiulus</tp:taxon-name-part></tp:taxon-name></italic> Silvestri, 1923 has recently been reviewed (<xref ref-type="bibr" rid="B6">Golovatch et al. 2009</xref>, <xref ref-type="bibr" rid="B7">2011</xref>) and shown to comprise 27 species ranging from northern Thailand and Laos in the west to Borneo in the east and southeast. This new species is the first <italic><tp:taxon-name><tp:taxon-name-part taxon-name-part-type="genus" reg="Plusioglyphiulus">Plusioglyphiulus</tp:taxon-name-part></tp:taxon-name></italic> to be recorded from Myanmar. Based on the pigmented body and eye patches, and like most if not all other cave-dwelling congeners known to date, <italic><tp:taxon-name><tp:taxon-name-part taxon-name-part-type="genus" reg="Plusioglyphiulus">P.</tp:taxon-name-part> <tp:taxon-name-part taxon-name-part-type="species" reg="digitiformis">digitiformis</tp:taxon-name-part></tp:taxon-name></italic> sp. n. seems to be hardly more than a troglophile.</p><p>Most species of this genus show particularly enlarged colla with the tergal crests both on the collum and following segments being clearly divided transversely into three parts. Only two species, <italic><tp:taxon-name><tp:taxon-name-part taxon-name-part-type="genus" reg="Plusioglyphiulus">P.</tp:taxon-name-part> <tp:taxon-name-part taxon-name-part-type="species" reg="antiquior">antiquior</tp:taxon-name-part></tp:taxon-name></italic> and <italic><tp:taxon-name><tp:taxon-name-part taxon-name-part-type="genus" reg="Plusioglyphiulus">P.</tp:taxon-name-part> <tp:taxon-name-part taxon-name-part-type="species" reg="panhai">panhai</tp:taxon-name-part></tp:taxon-name></italic> Golovatch, Geoffroy, Mauriès &amp; VandenSpiegel, 2011, both from caves in Thailand and both found quite close to the frontier to Myanmar, are remarkable in still showing the pattern of carinotaxy observed in the genus <italic><tp:taxon-name><tp:taxon-name-part taxon-name-part-type="genus" reg="Glyphiulus">Glyphiulus</tp:taxon-name-part></tp:taxon-name></italic> Gervais, 1847 (<xref ref-type="bibr" rid="B7">Golovatch et al. 2011</xref>).</p><p>In particular, while their gonopods are relatively complex and unequivocally the same as in typical <italic><tp:taxon-name><tp:taxon-name-part taxon-name-part-type="genus" reg="Plusioglyphiulus">Plusioglyphiulus</tp:taxon-name-part></tp:taxon-name></italic>, the carinotaxic pattern is simple and typical of <italic><tp:taxon-name><tp:taxon-name-part taxon-name-part-type="genus" reg="Glyphiulus">Glyphiulus</tp:taxon-name-part></tp:taxon-name></italic>, i.e., the crests on their colla and following metaterga are divided transversely into two, not three, parts. In this respect, <italic><tp:taxon-name><tp:taxon-name-part taxon-name-part-type="genus" reg="Plusioglyphiulus">P.</tp:taxon-name-part> <tp:taxon-name-part taxon-name-part-type="species" reg="digitiformis">digitiformis</tp:taxon-name-part></tp:taxon-name></italic> sp. n. clearly joins the above duet, showing the closest similarities, both morphologically and geographically, to <italic><tp:taxon-name><tp:taxon-name-part taxon-name-part-type="genus" reg="Plusioglyphiulus">P.</tp:taxon-name-part> <tp:taxon-name-part taxon-name-part-type="species" reg="antiquior">antiquior</tp:taxon-name-part></tp:taxon-name></italic>.</p><p>Non-type material shows all characters of the type series, but their localities lie very far from the others (ca. 470 km) (Fig. <xref ref-type="fig" rid="F8">8</xref>). We hope that future molecular studies will answer the question of the conspecificity (or not) of all above populations.</p><p>Interestingly, the famous Burmese amber, 99–100 Mya, appears to contain a typical <italic><tp:taxon-name><tp:taxon-name-part taxon-name-part-type="genus" reg="Plusioglyphiulus">Plusioglyphiulus</tp:taxon-name-part></tp:taxon-name></italic> yet to be described (Wesener in litt.). This is evidence both of the very old age of this genus and its long presence <italic>in situ</italic>.</p></tp:treatment-sec><tp:treatment-sec><!--Section generated to contain objects referenced in tp:taxon-treatment.--><fig id="F8" position="float" orientation="portrait"><label>Figure 8.</label><caption><p>Distribution of two new cambalopsid species. Key: □ <italic><tp:taxon-name><tp:taxon-name-part taxon-name-part-type="genus" reg="Plusioglyphiulus">Plusioglyphiulus</tp:taxon-name-part> <tp:taxon-name-part taxon-name-part-type="species" reg="digitiformis">digitiformis</tp:taxon-name-part></tp:taxon-name></italic> sp. n., Jatwet Gu and Kyauk Khaung Cave ■ <italic><tp:taxon-name><tp:taxon-name-part taxon-name-part-type="genus" reg="Plusioglyphiulus">Plusioglyphiulus</tp:taxon-name-part> <tp:taxon-name-part taxon-name-part-type="species" reg="digitiformis">digitiformis</tp:taxon-name-part></tp:taxon-name></italic> sp. n., Mondawa Gu Cave △ <italic><tp:taxon-name><tp:taxon-name-part taxon-name-part-type="genus" reg="Plusioglyphiulus">Plusioglyphiulus</tp:taxon-name-part> <tp:taxon-name-part taxon-name-part-type="species" reg="digitiformis">digitiformis</tp:taxon-name-part></tp:taxon-name></italic> sp. n., Cave in Parpant area ● <italic><tp:taxon-name><tp:taxon-name-part taxon-name-part-type="genus" reg="Plusioglyphiulus">Plusioglyphiulus</tp:taxon-name-part> <tp:taxon-name-part taxon-name-part-type="species" reg="digitiformis">digitiformis</tp:taxon-name-part></tp:taxon-name></italic> sp. n., Parpent Cave n°1 and Parpent Cave n°2 ◊ <italic><tp:taxon-name><tp:taxon-name-part taxon-name-part-type="genus" reg="Plusioglyphiulus">Plusioglyphiulus</tp:taxon-name-part> <tp:taxon-name-part taxon-name-part-type="species" reg="digitiformis">digitiformis</tp:taxon-name-part></tp:taxon-name></italic> sp. n., Saddan Sin Gu Cave and Nathack Gu Cave ○ <italic><tp:taxon-name><tp:taxon-name-part taxon-name-part-type="genus" reg="Trachyjulus">Trachyjulus</tp:taxon-name-part> <tp:taxon-name-part taxon-name-part-type="species" reg="bifidus">bifidus</tp:taxon-name-part></tp:taxon-name></italic> sp. n., San Gu Cave, Yae Gu Cave, Linno Gu n°1 Cave and Thin Bow Gu Cave.</p></caption><graphic xmlns:xlink="http://www.w3.org/1999/xlink" xlink:href="zookeys-760-055-g008.jpg" position="float" orientation="portrait" xlink:type="simple" id="oo_206055.jpg"/></fig></tp:treatment-sec><ref-list><ref id="B7"><mixed-citation xmlns:xlink="http://www.w3.org/1999/xlink" xlink:type="simple">
          <person-group><name name-style="western"><surname>Golovatch</surname><given-names>SI</given-names></name><name name-style="western"><surname>Geoffroy</surname><given-names>JJ</given-names></name><name name-style="western"><surname>Mauriès</surname><given-names>JP</given-names></name><name name-style="western"><surname>VandenSpiegel</surname><given-names>D</given-names></name></person-group> (<year>2011</year>) <article-title>The millipede genus <italic><tp:taxon-name><tp:taxon-name-part taxon-name-part-type="genus">Plusioglyphiulus</tp:taxon-name-part></tp:taxon-name></italic> Silvestri, 1923 in Thailand (<tp:taxon-name><tp:taxon-name-part taxon-name-part-type="class">Diplopoda</tp:taxon-name-part></tp:taxon-name>, <tp:taxon-name><tp:taxon-name-part taxon-name-part-type="order">Spirostreptida</tp:taxon-name-part></tp:taxon-name>, <tp:taxon-name><tp:taxon-name-part taxon-name-part-type="family">Cambalopsidae</tp:taxon-name-part></tp:taxon-name>).</article-title> <source>Zootaxa</source> <volume>2940</volume>: <fpage>1</fpage>–<lpage>63</lpage>.</mixed-citation></ref><ref id="B6"><mixed-citation xmlns:xlink="http://www.w3.org/1999/xlink" xlink:type="simple">
          <person-group><name name-style="western"><surname>Golovatch</surname><given-names>SI</given-names></name><name name-style="western"><surname>Geoffroy</surname><given-names>JJ</given-names></name><name name-style="western"><surname>Mauriès</surname><given-names>JP</given-names></name><name name-style="western"><surname>VandenSpiegel</surname><given-names>D</given-names></name></person-group> (<year>2009</year>) <article-title>Review of the millipede genus <italic><tp:taxon-name><tp:taxon-name-part taxon-name-part-type="genus">Plusioglyphiulus</tp:taxon-name-part></tp:taxon-name></italic> Silvestri, 1923, with descriptions of new species from Southeast Asia (<tp:taxon-name><tp:taxon-name-part taxon-name-part-type="class">Diplopoda</tp:taxon-name-part></tp:taxon-name>, <tp:taxon-name><tp:taxon-name-part taxon-name-part-type="order">Spirostreptida</tp:taxon-name-part></tp:taxon-name>, <tp:taxon-name><tp:taxon-name-part taxon-name-part-type="family">Cambalopsidae</tp:taxon-name-part></tp:taxon-name>).</article-title> <source>Zoosystema</source> <volume>31</volume>(<issue>1</issue>): <fpage>71</fpage>–<lpage>116</lpage>. <ext-link xlink:type="simple" ext-link-type="doi" xlink:href="10.5252/z2009n1a5">http://dx.doi.org/10.5252/z2009n1a5</ext-link></mixed-citation></ref></ref-list></tp:taxon-treatment>
