# Supplementary material for: Two new species of the millipede family Cambalopsidae from Myanmar (Diplopoda, Spirostreptida)
Source: Zookeys. 2018 May 28;(760):55–71. doi: 10.3897/zookeys.760.24837 (PMC5986853; doi:10.3897/zookeys.760.24837)
Supplement: XML Treatment for Trachyjulus bifidus [file zookeys.760.24837-treatment2.xml]

<!DOCTYPE tp:taxon-treatment
  PUBLIC "-//TaxonX//DTD Taxonomic Treatment Publishing DTD v0 20100105//EN" "tax-treatment-NSO.dtd">
<tp:taxon-treatment xmlns:tp="http://www.plazi.org/taxpub"><tp:treatment-meta><kwd-group><label>Taxon classification</label><kwd><named-content xmlns:xlink="http://www.w3.org/1999/xlink" content-type="kingdom">Animalia</named-content></kwd><kwd><named-content xmlns:xlink="http://www.w3.org/1999/xlink" content-type="order">Spirostreptida</named-content></kwd><kwd><named-content xmlns:xlink="http://www.w3.org/1999/xlink" content-type="family">Glyphiulidae</named-content></kwd></kwd-group><mixed-citation publication-type="journal"><person-group><name><surname>Likhitrakarn</surname><given-names>Natdanai</given-names></name><name><surname>Golovatch</surname><given-names>Sergei I.</given-names></name><name><surname>Srisonchai</surname><given-names>Ruttapon</given-names></name><name><surname>Franck Brehier</surname><given-names/></name><name><surname>Lin</surname><given-names>Aung</given-names></name><name><surname>Sutcharit</surname><given-names>Chirasak</given-names></name><name><surname>Panha</surname><given-names>Somsak</given-names></name></person-group><article-title>Two new species of the millipede family <tp:taxon-name><tp:taxon-name-part taxon-name-part-type="family">Cambalopsidae</tp:taxon-name-part></tp:taxon-name> from Myanmar (<tp:taxon-name><tp:taxon-name-part taxon-name-part-type="class">Diplopoda</tp:taxon-name-part></tp:taxon-name>, <tp:taxon-name><tp:taxon-name-part taxon-name-part-type="order">Spirostreptida</tp:taxon-name-part></tp:taxon-name>)</article-title><source>Zookeys</source><day>28</day><month>5</month><year>2018</year><volume>2018</volume><issue>760</issue><fpage>55</fpage><lpage>71</lpage><pub-id pub-id-type="doi">10.3897/zookeys.760.24837</pub-id></mixed-citation></tp:treatment-meta><tp:nomenclature><tp:taxon-name>
              <tp:taxon-name-part taxon-name-part-type="genus" reg="Trachyjulus">Trachyjulus</tp:taxon-name-part>
              <tp:taxon-name-part taxon-name-part-type="species" reg="bifidus">bifidus</tp:taxon-name-part>
              <object-id xmlns:xlink="http://www.w3.org/1999/xlink" content-type="zoobank" xlink:type="simple">http://zoobank.org/73DE8D2F-8205-4CC9-9B72-8F802F569454</object-id>
            </tp:taxon-name><tp:taxon-status xmlns:xlink="http://www.w3.org/1999/xlink" xlink:type="simple">sp. n.</tp:taxon-status><xref ref-type="fig" rid="F5">Figs 5</xref><xref ref-type="fig" rid="F6">, 6</xref><xref ref-type="fig" rid="F7">, 7</xref></tp:nomenclature><tp:treatment-sec sec-type="Holotype" id="SECID0E5TAE"><title>Holotype</title><p>♂ (<named-content xmlns:xlink="http://www.w3.org/1999/xlink" content-type="dwc:institutional_code" xlink:type="simple">CUMZ</named-content>), Myanmar, Tanintharyi Region, San Gu Cave (Elephant Cave), limestone, tower karst, <named-content xmlns:xlink="http://www.w3.org/1999/xlink" content-type="dwc:verbatimCoordinates" xlink:type="simple"><named-content content-type="geo-json" specific-use="{&#34;type&#34;:&#34;Point&#34;,&#34;coordinates&#34;:[99.175556,11.231944]}" id="NCID0EMUAE" xlink:type="simple">11°13'55"N, 99°10'32"E</named-content></named-content>, 17.11.2015, leg. F. Bréhier.</p></tp:treatment-sec><tp:treatment-sec sec-type="Paratypes" id="SECID0ERUAE"><title>Paratypes.</title><p>3 ♂, 1 ♀, 3 juv. (<named-content xmlns:xlink="http://www.w3.org/1999/xlink" content-type="dwc:institutional_code" xlink:type="simple">CUMZ</named-content>), 1 ♂, 3 juv. (<named-content xmlns:xlink="http://www.w3.org/1999/xlink" content-type="dwc:institutional_code" xlink:type="simple">MNHN</named-content>, MY15-01/01), same data as holotype. 6 ♂, 7 ♀, 4 juv. (<named-content xmlns:xlink="http://www.w3.org/1999/xlink" content-type="dwc:institutional_code" xlink:type="simple">MNHN</named-content>, MY15-02/27), 2 ♂, 2 ♀ (<abbrev xmlns:xlink="http://www.w3.org/1999/xlink" content-type="institution" xlink:title="Zoological Museum, State University of Moscow" id="ABBRID0EGVAE" xlink:type="simple">ZMUM</abbrev>), same Region, Yae Gu Cave (River Cave), limestone, tower karst, <named-content xmlns:xlink="http://www.w3.org/1999/xlink" content-type="dwc:verbatimCoordinates" xlink:type="simple"><named-content content-type="geo-json" specific-use="{&#34;type&#34;:&#34;Point&#34;,&#34;coordinates&#34;:[99.175556,11.218056]}" id="NCID0EOVAE" xlink:type="simple">11°13'05"N, 99°10'32"E</named-content></named-content>, 21.11.2015; 12 ♂, 10 ♀, 5 juv. (<named-content xmlns:xlink="http://www.w3.org/1999/xlink" content-type="dwc:institutional_code" xlink:type="simple">MNHN</named-content>, MY15-07/13), same Region, Linno Gu n°1 Cave, guano, limestone, tower karst, 76 m a.s.l., <named-content xmlns:xlink="http://www.w3.org/1999/xlink" content-type="dwc:verbatimCoordinates" xlink:type="simple"><named-content content-type="geo-json" specific-use="{&#34;type&#34;:&#34;Point&#34;,&#34;coordinates&#34;:[99.175556,11.226389]}" id="NCID0E2VAE" xlink:type="simple">11°13'35"N, 99°10'32"E</named-content></named-content>, 19.11.2015, all leg. F. Bréhier. 3 ♂, 2 ♀ (<named-content xmlns:xlink="http://www.w3.org/1999/xlink" content-type="dwc:institutional_code" xlink:type="simple">MNHN</named-content>, MY15-09), same Region, Thin Bow Gu Cave (Linno Gu #2), limestone, tower karst, <named-content xmlns:xlink="http://www.w3.org/1999/xlink" content-type="dwc:verbatimCoordinates" xlink:type="simple"><named-content content-type="geo-json" specific-use="{&#34;type&#34;:&#34;Point&#34;,&#34;coordinates&#34;:[99.171667,11.189722]}" id="NCID0EIWAE" xlink:type="simple">11°11'23"N, 99°10'18"E</named-content></named-content>, 03.06.2015, leg. C. Rahmadi.</p></tp:treatment-sec><tp:treatment-sec sec-type="etymology" id="SECID0ENWAE"><title>Etymology.</title><p>To emphasize the strongly bifid telopodites of the anterior gonopods; adjective.</p></tp:treatment-sec><tp:treatment-sec sec-type="diagnosis" id="SECID0ESWAE"><title>Diagnosis.</title><p>Differs from other <italic><tp:taxon-name><tp:taxon-name-part taxon-name-part-type="genus" reg="Trachyjulus">Trachyjulus</tp:taxon-name-part></tp:taxon-name></italic> species based primarily on the following combination characters: the strongly elongated and bifid telopodites (<abbrev xmlns:xlink="http://www.w3.org/1999/xlink" xlink:title="telopodite" id="ABBRID0E6WAE" xlink:type="simple">te</abbrev>) of the anterior gonopods, coupled with the absence of flagella and the presence of deeply bipartite posterior gonopods, in which the telopodites (<abbrev xmlns:xlink="http://www.w3.org/1999/xlink" xlink:title="telopodite" id="ABBRID0EDXAE" xlink:type="simple">te</abbrev>) are much shorter than the massive, paramedian, coxal processes (<abbrev xmlns:xlink="http://www.w3.org/1999/xlink" xlink:title="caudal coxal process" id="ABBRID0EHXAE" xlink:type="simple">cp</abbrev>).</p></tp:treatment-sec><tp:treatment-sec sec-type="description" id="SECID0ELXAE"><title>Description.</title><p>Length of holotype ca. 19 mm; adult paratypes 13–30 (♂) or 12–25 mm (♀); midbody segments circular in cross-section (Fig. <xref ref-type="fig" rid="F5">5N</xref>), width of holotype 1.0 mm, of paratypes 0.8–1.0 (♂) or 0.8–1.1 mm (♀).</p><fig id="F5" position="float" orientation="portrait"><label>Figure 5.</label><caption><p>
                  <italic><tp:taxon-name><tp:taxon-name-part taxon-name-part-type="genus" reg="Trachyjulus">Trachyjulus</tp:taxon-name-part> <tp:taxon-name-part taxon-name-part-type="species" reg="bifidus">bifidus</tp:taxon-name-part></tp:taxon-name></italic> sp. n., <bold>A–C</bold> ♀ paratype from Linno Gu n°1 Cave <bold>D–U</bold> ♂ paratype from Linno Gu n°1 Cave. <bold>A, B</bold> anterior part of body, lateral and dorsal views, respectively <bold>C</bold> collum and body ring 2, dorsal view <bold>D, E</bold> head, anterior and ventral views <bold>F</bold> anterior part of antenna, ventral view <bold>G</bold> bacilliform sensilla on antennomere 5, lateral view <bold>H</bold> tip of antenna <bold>I</bold> base of antennomere 5, lateral view <bold>J, K, O</bold> midbody rings, lateral, dorsal and ventral views, respectively <bold>L</bold> midbody ring, dorsal view <bold>M</bold> midbody prozona, dorsal view <bold>N</bold> cross-section of a midbody ring <bold>P</bold> claws of midbody legs <bold>Q</bold> midbody porostele, dorsal view <bold>R–U</bold>, posterior part of body, lateral, dorsal and ventral views, respectively.</p></caption><graphic xmlns:xlink="http://www.w3.org/1999/xlink" xlink:href="zookeys-760-055-g005.jpg" position="float" orientation="portrait" xlink:type="simple" id="oo_206052.jpg"/></fig><p>Coloration of adults in alcohol light grey-brown to dark castaneous brown, without a clear-cut pattern. Head, antennae and venter light yellowish to brownish. Ommatidia brown to blackish.</p><p>Adult body with 45p+4a+T (holotype); paratypes with 39–70p+2–4a +T (♂) or 40–60p+2–6a+T (♀). Eye patches transversely ovoid, with 3(4)+3(1) blackish, rather flat ommatidia in 1–2 longitudinal rows. Antennae short and clavate (Figs <xref ref-type="fig" rid="F5">5A, B, D, E</xref>, <xref ref-type="fig" rid="F7">7A</xref>), extending behind segment 5 laterally (Fig. <xref ref-type="fig" rid="F5">5A</xref>), antennomeres 5–7 each with a small apicodorsal group or corolla of bacilliform sensilla (Figs <xref ref-type="fig" rid="F5">5A, F, G, H</xref>, <xref ref-type="fig" rid="F7">7A</xref>), surface at base of antennomere 5 very finely scaly (Fig. <xref ref-type="fig" rid="F5">5F, I</xref>). Gnathochilarium (Figs <xref ref-type="fig" rid="F5">5E</xref>, <xref ref-type="fig" rid="F7">7B</xref>) oligotrichous, each lamella lingualis with 3–4 setae; mentum single.</p><p>In width, collum = midbody rings (close to 6<sup>th</sup> to 8<sup>th</sup>) &gt; head = ring 2 &gt; 8–10 &gt; 7 &gt; 6 &gt; 5 &gt; 3 = 4; body abruptly tapering towards telson on a few posteriormost rings (Fig. <xref ref-type="fig" rid="F5">5R, S</xref>).</p><p>Collum (Fig. <xref ref-type="fig" rid="F5">5A–C</xref>) smooth, only near lateral edge with 1–3 light, short, superficial striae (Fig. <xref ref-type="fig" rid="F5">5A</xref>). Postcollar metaterga clearly, but not particularly strongly carinate (Figs <xref ref-type="fig" rid="F5">5A, B, J, K, L, R, S</xref>), especially so from segment 5 on, whence porosteles commence, these becoming completely absent from legless segments where ozopores are missing (Fig. <xref ref-type="fig" rid="F5">5R</xref>). Porosteles large, but low, conical, round, directed caudolaterad, wider than high (Fig. <xref ref-type="fig" rid="F5">5Q</xref>). Carinotaxic formula of metaterga 2–4, 7/7+m/m+7/7 (Fig. <xref ref-type="fig" rid="F5">5A–C</xref>). Carinotaxic formulae of following segments typically 10–7/10–7+I/i+2/2+m/m (Fig. <xref ref-type="fig" rid="F5">5A, B, C, J, K, L, R, S</xref>); all crests and tubercles, including porosteles, low.</p><p>Tegument smooth (Fig. <xref ref-type="fig" rid="F5">5A, B, J, K, L, R, S</xref>), dull throughout. Fine longitudinal striations in front of stricture between pro- and metazonae, remaining surface of prozonae very delicately shagreened (Fig. <xref ref-type="fig" rid="F5">5J, K, L, R</xref>). Metatergal setae absent. Segments 2 and 3 each with long pleural flaps.</p><p>Epiproct (Fig. <xref ref-type="fig" rid="F5">5R–U</xref>) simple, bare, smooth, regularly rounded caudally. Paraprocts smooth, rather regularly convex and densely setose (Fig. <xref ref-type="fig" rid="F5">5U</xref>). Hypoproct transversely bean-shaped, slightly concave caudally (Fig. <xref ref-type="fig" rid="F5">5U</xref>).</p><p>Ventral flaps behind gonopod aperture on ♂ segment 7 evident swellings, forming a marked transverse ridge.</p><p>Legs nearly as long as body diameter (Fig. <xref ref-type="fig" rid="F5">5N</xref>), claw with an evident and long accessory claw near base (Fig. <xref ref-type="fig" rid="F5">5P</xref>), the latter up to ca. 2/3<sup>rd</sup>s the length of claw itself (Fig. <xref ref-type="fig" rid="F5">5P</xref>).</p><p>♂ legs 1 highly characteristic (Figs <xref ref-type="fig" rid="F6">6A, B</xref>, <xref ref-type="fig" rid="F7">7C</xref>) in being very strongly reduced, with large 1-segmented telopodites and a pair of large, hook-shaped, medially contiguous, sternal processes with groups of long and strong setae at base on caudal face.</p><fig id="F6" position="float" orientation="portrait"><label>Figure 6.</label><caption><p>
                  <italic><tp:taxon-name><tp:taxon-name-part taxon-name-part-type="genus" reg="Trachyjulus">Trachyjulus</tp:taxon-name-part> <tp:taxon-name-part taxon-name-part-type="species" reg="bifidus">bifidus</tp:taxon-name-part></tp:taxon-name></italic> sp. n., ♂ paratype from Linno Gu n°1 Cave. <bold>A, B</bold> legs 1, anterior and caudal views, respectively <bold>C</bold> leg 2, caudal view <bold>D</bold> penes, caudal view <bold>E</bold> legs 3, caudal view <bold>F, G</bold> anterior gonopods, anterior and caudal views, respectively <bold>H</bold> tip of telopodite of anterior gonopod, caudal view <bold>I, J</bold> posterior gonopods, anterior and caudal views, respectively <bold>K</bold> right posterior gonopod, caudal view.</p></caption><graphic xmlns:xlink="http://www.w3.org/1999/xlink" xlink:href="zookeys-760-055-g006.jpg" position="float" orientation="portrait" xlink:type="simple" id="oo_206053.jpg"/></fig><fig id="F7" position="float" orientation="portrait"><label>Figure 7.</label><caption><p>
                  <italic><tp:taxon-name><tp:taxon-name-part taxon-name-part-type="genus" reg="Trachyjulus">Trachyjulus</tp:taxon-name-part> <tp:taxon-name-part taxon-name-part-type="species" reg="bifidus">bifidus</tp:taxon-name-part></tp:taxon-name></italic> sp. n., ♂ holotype from San Gu Cave. <bold>A</bold> antenna, lateral view <bold>B</bold> gnathochilarium, ventral view <bold>C</bold> legs 1, anterior view <bold>D</bold> legs 2, caudal view <bold>E</bold> legs 3, caudal view <bold>F</bold> posterior gonopods, caudal view <bold>G H</bold> anterior gonopods, anterior and caudal views, respectively. Abbreviations: <bold><abbrev xmlns:xlink="http://www.w3.org/1999/xlink" xlink:title="caudal coxal process" id="ABBRID0EV6AE" xlink:type="simple">cp</abbrev></bold> coxal processes <bold><abbrev xmlns:xlink="http://www.w3.org/1999/xlink" xlink:title="telopodite" id="ABBRID0E16AE" xlink:type="simple">te</abbrev></bold> telopodites <bold><abbrev xmlns:xlink="http://www.w3.org/1999/xlink" xlink:title="apicomesal coxoternal processes" id="ABBRID0EAAAG" xlink:type="simple">acp</abbrev></bold> anterior coxosternal process <bold>pcp</bold> posterior coxoternal process. Scale bars: 0.2 mm.</p></caption><graphic xmlns:xlink="http://www.w3.org/1999/xlink" xlink:href="zookeys-760-055-g007.jpg" position="float" orientation="portrait" xlink:type="simple" id="oo_206054.jpg"/></fig><fig id="F8" position="float" orientation="portrait"><label>Figure 8.</label><caption><p>Distribution of two new cambalopsid species. Key: □ <italic><tp:taxon-name><tp:taxon-name-part taxon-name-part-type="genus" reg="Plusioglyphiulus">Plusioglyphiulus</tp:taxon-name-part> <tp:taxon-name-part taxon-name-part-type="species" reg="digitiformis">digitiformis</tp:taxon-name-part></tp:taxon-name></italic> sp. n., Jatwet Gu and Kyauk Khaung Cave ■ <italic><tp:taxon-name><tp:taxon-name-part taxon-name-part-type="genus" reg="Plusioglyphiulus">Plusioglyphiulus</tp:taxon-name-part> <tp:taxon-name-part taxon-name-part-type="species" reg="digitiformis">digitiformis</tp:taxon-name-part></tp:taxon-name></italic> sp. n., Mondawa Gu Cave △ <italic><tp:taxon-name><tp:taxon-name-part taxon-name-part-type="genus" reg="Plusioglyphiulus">Plusioglyphiulus</tp:taxon-name-part> <tp:taxon-name-part taxon-name-part-type="species" reg="digitiformis">digitiformis</tp:taxon-name-part></tp:taxon-name></italic> sp. n., Cave in Parpant area ● <italic><tp:taxon-name><tp:taxon-name-part taxon-name-part-type="genus" reg="Plusioglyphiulus">Plusioglyphiulus</tp:taxon-name-part> <tp:taxon-name-part taxon-name-part-type="species" reg="digitiformis">digitiformis</tp:taxon-name-part></tp:taxon-name></italic> sp. n., Parpent Cave n°1 and Parpent Cave n°2 ◊ <italic><tp:taxon-name><tp:taxon-name-part taxon-name-part-type="genus" reg="Plusioglyphiulus">Plusioglyphiulus</tp:taxon-name-part> <tp:taxon-name-part taxon-name-part-type="species" reg="digitiformis">digitiformis</tp:taxon-name-part></tp:taxon-name></italic> sp. n., Saddan Sin Gu Cave and Nathack Gu Cave ○ <italic><tp:taxon-name><tp:taxon-name-part taxon-name-part-type="genus" reg="Trachyjulus">Trachyjulus</tp:taxon-name-part> <tp:taxon-name-part taxon-name-part-type="species" reg="bifidus">bifidus</tp:taxon-name-part></tp:taxon-name></italic> sp. n., San Gu Cave, Yae Gu Cave, Linno Gu n°1 Cave and Thin Bow Gu Cave.</p></caption><graphic xmlns:xlink="http://www.w3.org/1999/xlink" xlink:href="zookeys-760-055-g008.jpg" position="float" orientation="portrait" xlink:type="simple" id="oo_206055.jpg"/></fig><p>♂ legs 2 slightly reduced, but coxa and femur hypertrophied (Figs <xref ref-type="fig" rid="F6">6C</xref>, <xref ref-type="fig" rid="F7">7D</xref>); penes rather small, oblong-subtrapeziform, each with 1–2 strong setae distolaterally (Figs <xref ref-type="fig" rid="F6">6C, D</xref>, <xref ref-type="fig" rid="F7">7D</xref>).</p><p>♂ legs 3 slightly reduced, modified in having coxae especially slender and elongate (Figs <xref ref-type="fig" rid="F6">6E</xref>, <xref ref-type="fig" rid="F7">7E</xref>).</p><p>Anterior gonopods (Figs <xref ref-type="fig" rid="F6">6F–H</xref>, <xref ref-type="fig" rid="F7">7G, H</xref>)) peculiar in stout telopodites (<abbrev xmlns:xlink="http://www.w3.org/1999/xlink" xlink:title="telopodite" id="ABBRID0EAEAG" xlink:type="simple">te</abbrev>) being two curved, widely separated fingers with a setose central field on anterior face (Figs <xref ref-type="fig" rid="F6">6F, H</xref>, <xref ref-type="fig" rid="F7">7H</xref>). Anterior coxosternal process (<abbrev xmlns:xlink="http://www.w3.org/1999/xlink" xlink:title="apicomesal coxoternal processes" id="ABBRID0EMEAG" xlink:type="simple">acp</abbrev>) lobe-shaped, caudally about as high as a stout posterior coxosternal process (pcp).</p><p>Posterior gonopods (Figs <xref ref-type="fig" rid="F6">6I–K</xref>, <xref ref-type="fig" rid="F7">7F</xref>) elongate and finger-shaped, membranous, evidently bipartite, round, with both coxal processes (<abbrev xmlns:xlink="http://www.w3.org/1999/xlink" xlink:title="caudal coxal process" id="ABBRID0E1EAG" xlink:type="simple">cp</abbrev>) and telopodites (<abbrev xmlns:xlink="http://www.w3.org/1999/xlink" xlink:title="telopodite" id="ABBRID0E5EAG" xlink:type="simple">te</abbrev>) sparsely microspiculate at margin (Fig. <xref ref-type="fig" rid="F6">6K</xref>); <abbrev xmlns:xlink="http://www.w3.org/1999/xlink" xlink:title="telopodite" id="ABBRID0EGFAG" xlink:type="simple">te</abbrev> membranous, slightly curved mesad, clearly shorter than <abbrev xmlns:xlink="http://www.w3.org/1999/xlink" xlink:title="caudal coxal process" id="ABBRID0EKFAG" xlink:type="simple">cp</abbrev>, with a parabasal field of coniform microsetae caudally (Figs <xref ref-type="fig" rid="F6">6J</xref>, <xref ref-type="fig" rid="F7">7H</xref>).</p></tp:treatment-sec><tp:treatment-sec sec-type="remarks" id="SECID0EWFAG"><title>Remarks.</title><p>The genus <italic><tp:taxon-name><tp:taxon-name-part taxon-name-part-type="genus" reg="Trachyjulus">Trachyjulus</tp:taxon-name-part></tp:taxon-name></italic> Peters, 1864 is currently known to comprise 31 species ranging from Nepal, India, and Sri Lanka in the west, through Bangladesh and Myanmar to Vietnam, Thailand, Malay Peninsula, Singapore, and Indonesia (Sumatra and Java) in the east (<xref ref-type="bibr" rid="B8">Golovatch et al. 2012</xref>). Only one species, the pantropical anthropochore <italic><tp:taxon-name><tp:taxon-name-part taxon-name-part-type="genus" reg="Trachyjulus">T.</tp:taxon-name-part> <tp:taxon-name-part taxon-name-part-type="species" reg="calvus">calvus</tp:taxon-name-part></tp:taxon-name></italic>, has hitherto been documented from Myanmar (<xref ref-type="bibr" rid="B10">Likhitrakarn et al. 2017</xref>). This species (cf. <xref ref-type="bibr" rid="B8">Golovatch et al. 2012</xref>) is similar to <italic><tp:taxon-name><tp:taxon-name-part taxon-name-part-type="genus" reg="Trachyjulus">T.</tp:taxon-name-part> <tp:taxon-name-part taxon-name-part-type="species" reg="bifidus">bifidus</tp:taxon-name-part></tp:taxon-name></italic> sp. n., but the latter is clearly distinguished by the bifid telopodites of the anterior and posterior gonopods.</p><p>Based on the pigmented body and eye patches, and like most if not all other cave-dwelling congeners known to date, <italic><tp:taxon-name><tp:taxon-name-part taxon-name-part-type="genus" reg="Trachyjulus">T.</tp:taxon-name-part> <tp:taxon-name-part taxon-name-part-type="species" reg="bifidus">bifidus</tp:taxon-name-part></tp:taxon-name></italic> sp. n. seems to be hardly more than a troglophile.</p><p>No special key to relevant genera involved seems to be needed, as the one given below to Myanmar species contains the necessary information.</p></tp:treatment-sec><ref-list><ref id="B8"><mixed-citation xmlns:xlink="http://www.w3.org/1999/xlink" xlink:type="simple">
          <person-group><name name-style="western"><surname>Golovatch</surname><given-names>SI</given-names></name><name name-style="western"><surname>Geoffroy</surname><given-names>JJ</given-names></name><name name-style="western"><surname>Mauriès</surname><given-names>JP</given-names></name><name name-style="western"><surname>VandenSpiegel</surname><given-names>D</given-names></name></person-group> (<year>2012</year>) <article-title>New or poorly-known species of the millipede genus <italic><tp:taxon-name><tp:taxon-name-part taxon-name-part-type="genus">Trachyjulus</tp:taxon-name-part></tp:taxon-name></italic> Peters, 1864 (<tp:taxon-name><tp:taxon-name-part taxon-name-part-type="class">Diplopoda</tp:taxon-name-part></tp:taxon-name>: <tp:taxon-name><tp:taxon-name-part taxon-name-part-type="order">Spirostreptida</tp:taxon-name-part></tp:taxon-name>: <tp:taxon-name><tp:taxon-name-part taxon-name-part-type="family">Cambalopsidae</tp:taxon-name-part></tp:taxon-name>).</article-title> <source><tp:taxon-name><tp:taxon-name-part taxon-name-part-type="phylum">Arthropoda</tp:taxon-name-part></tp:taxon-name> Selecta</source> <volume>21</volume>(<issue>2</issue>): <fpage>103</fpage>–<lpage>129</lpage>.</mixed-citation></ref><ref id="B10"><mixed-citation xmlns:xlink="http://www.w3.org/1999/xlink" xlink:type="simple">
          <person-group><name name-style="western"><surname>Likhitrakarn</surname><given-names>N</given-names></name><name name-style="western"><surname>Golovatch</surname><given-names>SI</given-names></name><name name-style="western"><surname>Panha</surname><given-names>S</given-names></name></person-group> (<year>2017</year>) <article-title>A checklist of the millipedes (<tp:taxon-name><tp:taxon-name-part taxon-name-part-type="class">Diplopoda</tp:taxon-name-part></tp:taxon-name>) of Myanmar.</article-title> <source>Zootaxa</source> <volume>4350</volume>(<issue>1</issue>): <fpage>1</fpage>–<lpage>46</lpage>. <ext-link xlink:type="simple" ext-link-type="doi" xlink:href="10.11646/zootaxa.4350.1.1">https://doi.org/10.11646/zootaxa.4350.1.1</ext-link></mixed-citation></ref></ref-list></tp:taxon-treatment>
